# Supplementary material for: Oxic methane production from methylphosphonate in a large oligotrophic lake: limitation by substrate and organic carbon supply
Source: Appl Environ Microbiol. 2023 Nov 30;89(12):e01097-23. doi: 10.1128/aem.01097-23 (PMC10734540; doi:10.1128/aem.01097-23)
Supplement: Supplemental file 2 — Table S1 [file aem.01097-23-s0002.xlsx]

## Sheet: Sheet1
Sample_name	Date	Depth (m)	Type	Biosample_accession	Bioproject_accession
A_233	2018-04-09	5	lake water	SAMN33900732	PRJNA948362
A_235	2018-04-09	10	lake water	SAMN33900733	PRJNA948362
A_237	2018-04-09	16	lake water	SAMN33900734	PRJNA948362
A_239	2018-04-09	50	lake water	SAMN33900735	PRJNA948362
A_241	2018-04-09	90	lake water	SAMN33900736	PRJNA948362
Sample_58 (FMP287)	2018-07-05	5	lake water	SAMN33900737	PRJNA948362
Sample_59 (FMP295)	2018-07-05	90	lake water	SAMN33900738	PRJNA948362
AG_323	2018-08-13	50	lake water	SAMN33900739	PRJNA948362
AG_325	2018-08-13	90	lake water	SAMN33900740	PRJNA948362
FMP355	2018-09-24	10	lake water	SAMN33900741	PRJNA948362
FMP361	2018-09-24	90	lake water	SAMN33900742	PRJNA948362
N_389	2018-11-13	5	lake water	SAMN33900743	PRJNA948362
N_391	2018-11-13	10	lake water	SAMN33900744	PRJNA948362
N_397	2018-11-13	20	lake water	SAMN33900745	PRJNA948362
N_403	2018-11-13	50	lake water	SAMN33900746	PRJNA948362
N_405	2018-11-13	90	lake water	SAMN33900747	PRJNA948362
CNMPn_Dark_B_02	2018-07-24	5	Amended with MPn+N+C	SAMN33900748	PRJNA948362
D11	2020-07-20	5	T0, in situ sample for enrichments	SAMN33900749	PRJNA948362
D13	2020-07-28	5	Tf from 7/20/20 without amendment	SAMN33900750	PRJNA948362
D14	2020-07-28	5	Amended 7/20/20 with N+P	SAMN33900751	PRJNA948362
D15	2020-07-28	5	Amended 7/20/20 with N+P+C	SAMN33900752	PRJNA948362
D16	2020-07-28	5	Amended 7/20/20 with N+2P+C	SAMN33900753	PRJNA948362
D17	2020-07-28	5	Amended 7/20/20 with N+MPn	SAMN33900754	PRJNA948362
D18	2020-07-28	5	Amended 7/20/20 with N+MPn+C	SAMN33900755	PRJNA948362
D19	2020-07-28	5	Amended 7/20/20 with N+2MPn+C	SAMN33900756	PRJNA948362
D20	2020-07-28	5	Amended 7/20/20 with N+P+MPn+C	SAMN33900757	PRJNA948362
Supplemental Table 1. Metagenomes sequenced in this study, including information about their collection and NCBI accession data.
